# Supplementary material for: Transcriptomic insights into shared responses to Fusarium crown rot infection and drought stresses in bread wheat (Triticum aestivum L.)
Source: Theor Appl Genet. 2024 Jan 29;137(2):34. doi: 10.1007/s00122-023-04537-1 (PMC10824894; doi:10.1007/s00122-023-04537-1)
Supplement: Supplementary file 2 — Supplementary file2 (XLSX 45 kb) [file 122_2023_4537_MOESM2_ESM.xlsx]

## Sheet: Table S1
Enriched GO terms identified under FCR infection and drought treatment at 26 DAP and 32 DAP for each isoline
Comparison	GO term	Description	Ratio in foreground list	Ratio in background list	P-value	FDR	Number in foreground list	Group
RM_vs_RI	GO:0031640	killing of cells of other organism	18080	144/58683	3.64e-11	2.37e-09	7	biological_process
RM_vs_RI	GO:0042973	glucan endo-1,3-beta-D-glucosidase activity	17715	231/61756	6.04e-10	2.84e-08	7	molecular_function
RM_vs_RI	GO:0008824	cyanate hydratase activity	17564	6/61756	8.86e-06	0.000194	2	molecular_function
RM_vs_RI	GO:0008710	8-amino-7-oxononanoate synthase activity	17564	7/61756	1.24e-05	0.000194	2	molecular_function
RM_vs_RI	GO:0009440	cyanate catabolic process	17930	9/58683	2.45e-05	0.000673	2	biological_process
RM_vs_RI	GO:0005975	carbohydrate metabolic process	18080	1082/58683	3.11e-05	0.000673	7	biological_process
RM_vs_RI	GO:0016998	cell wall macromolecule catabolic process	17958	87/58683	5.52e-05	0.000897	3	biological_process
RM_vs_RI	GO:0008964	phosphoenolpyruvate carboxylase activity	17564	18/61756	8.98e-05	0.00104	2	molecular_function
RM_vs_RI	GO:0008061	chitin binding	17593	118/61756	0.00011	0.00104	3	molecular_function
RM_vs_RI	GO:0015977	carbon fixation	17930	18/58683	0.000104	0.00135	2	biological_process
RM_vs_RI	GO:0009102	biotin biosynthetic process	17930	20/58683	0.000129	0.00139	2	biological_process
RM_vs_RI	GO:0004568	chitinase activity	17593	150/61756	0.000224	0.00176	3	molecular_function
RM_vs_RI	GO:0006032	chitin catabolic process	17958	186/58683	0.000518	0.00481	3	biological_process
RM_vs_RI	GO:0000272	polysaccharide catabolic process	17958	210/58683	0.000737	0.00599	3	biological_process
SM_vs_SI	GO:0046933	proton-transporting ATP synthase activity, rotational mechanism	22372	126/61756	7.88e-06	0.000407	4	molecular_function
SM_vs_SI	GO:0008824	cyanate hydratase activity	22313	6/61756	1.44e-05	0.000407	2	molecular_function
SM_vs_SI	GO:0008889	glycerophosphodiester phosphodiesterase activity	22341	49/61756	1.64e-05	0.000407	3	molecular_function
SM_vs_SI	GO:0004349	glutamate 5-kinase activity	22313	8/61756	2.68e-05	0.000407	2	molecular_function
SM_vs_SI	GO:0004350	glutamate-5-semialdehyde dehydrogenase activity	22313	8/61756	2.68e-05	0.000407	2	molecular_function
SM_vs_SI	GO:0015210	uracil transmembrane transporter activity	22313	19/61756	0.000162	0.00192	2	molecular_function
SM_vs_SI	GO:0003735	structural constituent of ribosome	22463	1197/61756	0.000177	0.00192	7	molecular_function
SM_vs_SI	GO:0046475	glycerophospholipid catabolic process	23408	8/58683	3.26e-05	0.0021	2	biological_process
SM_vs_SI	GO:0009440	cyanate catabolic process	23408	9/58683	4.19e-05	0.0021	2	biological_process
SM_vs_SI	GO:0015986	ATP synthesis coupled proton transport	23468	191/58683	5.93e-05	0.0021	4	biological_process
SM_vs_SI	GO:0006071	glycerol metabolic process	23437	80/58683	9.57e-05	0.00224	3	biological_process
SM_vs_SI	GO:0055129	L-proline biosynthetic process	23408	14/58683	0.000106	0.00224	2	biological_process
SM_vs_SI	GO:0006412	translation	23559	1118/58683	0.000216	0.00367	7	biological_process
SM_vs_SI	GO:0009538	photosystem I reaction center	29983	16/63390	0.000196	0.00667	2	cellular_component
SI vs RI	GO:0008824	cyanate hydratase activity	45201	6/61756	3.54e-07	4.25e-06	2	molecular_function
SI vs RI	GO:0009440	cyanate catabolic process	45232	9/58683	1.15e-06	2.87e-05	2	biological_process
SI vs RI	GO:0004349	glutamate 5-kinase activity	45200	8/61756	0.00129	0.00485	1	molecular_function
SI vs RI	GO:0004350	glutamate-5-semialdehyde dehydrogenase activity	45200	8/61756	0.00129	0.00485	1	molecular_function
SI vs RI	GO:0051266	sirohydrochlorin ferrochelatase activity	45200	10/61756	0.00162	0.00485	1	molecular_function
SI vs RI	GO:0009607	response to biotic stimulus	45232	189/58683	0.000557	0.00696	2	biological_process
RC vs RD26	GO:0042644	chloroplast nucleoid	44/7351	95/63390	3.41e-17	1.7e-14	44	cellular_component
RC vs RD26	GO:0009654	photosystem II oxygen evolving complex	32/7351	72/63390	2.68e-12	6.67e-10	32	cellular_component
RC vs RD26	GO:0016984	ribulose-bisphosphate carboxylase activity	22/7318	35/61756	1.27e-12	1.75e-09	22	molecular_function
RC vs RD26	GO:0009658	chloroplast organization	104/6872	440/58683	1.75e-12	2.56e-09	104	biological_process
RC vs RD26	GO:0019253	reductive pentose-phosphate cycle	34/6872	79/58683	2.29e-12	2.56e-09	34	biological_process
RC vs RD26	GO:0031969	chloroplast membrane	104/7351	474/63390	1.06e-10	1.32e-08	104	cellular_component
RC vs RD26	GO:0031492	nucleosomal DNA binding	15/7318	19/61756	3.05e-11	2.11e-08	15	molecular_function
RC vs RD26	GO:0006552	leucine catabolic process	13/6872	15/58683	6.43e-11	4.8e-08	13	biological_process
RC vs RD26	GO:0015995	chlorophyll biosynthetic process	39/6872	115/58683	3.52e-10	1.69e-07	39	biological_process
RC vs RD26	GO:0030261	chromosome condensation	17/6872	27/58683	3.78e-10	1.69e-07	17	biological_process
RC vs RD26	GO:0032040	small-subunit processome	41/7351	138/63390	8.15e-09	4.5e-07	41	cellular_component
RC vs RD26	GO:0006364	rRNA processing	85/6872	376/58683	1.78e-09	6.65e-07	85	biological_process
RC vs RD26	GO:0030001	metal ion transport	46/6872	164/58683	1.06e-08	3.38e-06	46	biological_process
RC vs RD26	GO:0009651	response to salt stress	187/6872	1075/58683	2.08e-08	5.82e-06	187	biological_process
RC vs RD26	GO:0031429	box H/ACA snoRNP complex	1991273	20/63390	3e-07	1.49e-05	12	cellular_component
RC vs RD26	GO:0009768	photosynthesis, light harvesting in photosystem I	28/6872	84/58683	1.55e-07	3.85e-05	28	biological_process
RC vs RD26	GO:0009579	thylakoid	61/7351	281/63390	9.89e-07	4.1e-05	61	cellular_component
RC vs RD26	GO:0016117	carotenoid biosynthetic process	27/6872	81/58683	2.56e-07	5.73e-05	27	biological_process
RC vs RD26	GO:0019898	extrinsic component of membrane	37/7351	142/63390	1.56e-06	5.98e-05	37	cellular_component
RC vs RD26	GO:0060148	positive regulation of posttranscriptional gene silencing	1816170	7/58683	3.01e-07	6.13e-05	7	biological_process
RC vs RD26	GO:0031936	negative regulation of chromatin silencing	16/6872	34/58683	3.36e-07	6.27e-05	16	biological_process
RC vs RD26	GO:0009646	response to absence of light	29/6872	94/58683	6.01e-07	0.000103	29	biological_process
RC vs RD26	GO:0030515	snoRNA binding	26/7318	77/61756	4.02e-07	0.000185	26	molecular_function
RC vs RD26	GO:0009089	lysine biosynthetic process via diaminopimelate	19/6872	51/58683	2.25e-06	0.00036	19	biological_process
RC vs RD26	GO:0010207	photosystem II assembly	18/6872	47/58683	2.61e-06	0.000389	18	biological_process
RC vs RD26	GO:0016168	chlorophyll binding	38/7318	147/61756	2.37e-06	0.000637	38	molecular_function
RC vs RD26	GO:0004485	methylcrotonoyl-CoA carboxylase activity	1979037	6/61756	2.76e-06	0.000637	6	molecular_function
RC vs RD26	GO:0047100	glyceraldehyde-3-phosphate dehydrogenase (NADP+) (phosphorylating) activity	1979037	6/61756	2.76e-06	0.000637	6	molecular_function
RC vs RD26	GO:0016584	nucleosome positioning	16/6872	41/58683	7.01e-06	0.000923	16	biological_process
RC vs RD26	GO:0009753	response to jasmonic acid	69/6872	348/58683	8.39e-06	0.00104	69	biological_process
RC vs RD26	GO:0030123	AP-3 adaptor complex	1991090	8/63390	5.52e-05	0.00137	6	cellular_component
RC vs RD26	GO:0035578	azurophil granule lumen	1991090	8/63390	5.52e-05	0.00137	6	cellular_component
RC vs RD26	GO:0080142	regulation of salicylic acid biosynthetic process	20/6872	61/58683	1.17e-05	0.00138	20	biological_process
RC vs RD26	GO:0042645	mitochondrial nucleoid	13/7351	34/63390	5.88e-05	0.00139	13	cellular_component
RC vs RD26	GO:0005347	ATP transmembrane transporter activity	29/7318	104/61756	7.33e-06	0.00145	29	molecular_function
RC vs RD26	GO:0008883	glutamyl-tRNA reductase activity	1979067	9/61756	9.47e-06	0.00164	7	molecular_function
RC vs RD26	GO:0071917	triose-phosphate transmembrane transporter activity	1979098	12/61756	1.23e-05	0.00189	8	molecular_function
RC vs RD26	GO:0035556	intracellular signal transduction	72/6872	375/58683	1.7e-05	0.00191	72	biological_process
RC vs RD26	GO:0043489	RNA stabilization	1816293	23/58683	1.97e-05	0.00197	11	biological_process
RC vs RD26	GO:0000495	box H/ACA snoRNA 3'-end processing	1816109	5/58683	2.2e-05	0.00197	5	biological_process
RC vs RD26	GO:0010917	negative regulation of mitochondrial membrane potential	1816109	5/58683	2.2e-05	0.00197	5	biological_process
RC vs RD26	GO:0010940	positive regulation of necrotic cell death	1816109	5/58683	2.2e-05	0.00197	5	biological_process
RC vs RD26	GO:0035794	positive regulation of mitochondrial membrane permeability	1816109	5/58683	2.2e-05	0.00197	5	biological_process
RC vs RD26	GO:0090351	seedling development	23/6872	79/58683	2.43e-05	0.00209	23	biological_process
RC vs RD26	GO:0042651	thylakoid membrane	17/7351	55/63390	0.000106	0.0024	17	cellular_component
RC vs RD26	GO:0070840	dynein complex binding	1979037	7/61756	1.74e-05	0.0024	6	molecular_function
RC vs RD26	GO:0016767	geranylgeranyl-diphosphate geranylgeranyltransferase activity	1979067	10/61756	2.83e-05	0.00319	7	molecular_function
RC vs RD26	GO:0046905	phytoene synthase activity	1979067	10/61756	2.83e-05	0.00319	7	molecular_function
RC vs RD26	GO:0016773	phosphotransferase activity, alcohol group as acceptor	1979159	20/61756	3.23e-05	0.00319	10	molecular_function
RC vs RD26	GO:0003690	double-stranded DNA binding	43/7318	196/61756	4.6e-05	0.00424	43	molecular_function
RC vs RD26	GO:1990481	mRNA pseudouridine synthesis	1816201	14/58683	5.49e-05	0.00439	8	biological_process
RC vs RD26	GO:0042425	choline biosynthetic process	1816140	8/58683	5.84e-05	0.0045	6	biological_process
RC vs RD26	GO:2000214	regulation of proline metabolic process	1816170	11/58683	6.46e-05	0.00472	7	biological_process
RC vs RD26	GO:0000741	karyogamy	21/6872	73/58683	6.54e-05	0.00472	21	biological_process
RC vs RD26	GO:0090697	post-embryonic plant organ morphogenesis	1816232	18/58683	7.4e-05	0.00502	9	biological_process
RC vs RD26	GO:2000469	negative regulation of peroxidase activity	1816232	18/58683	7.4e-05	0.00502	9	biological_process
RC vs RD26	GO:0010222	stem vascular tissue pattern formation	15/6872	44/58683	8.59e-05	0.00566	15	biological_process
RC vs RD26	GO:0045910	negative regulation of DNA recombination	18/6872	59/58683	9.24e-05	0.00591	18	biological_process
RC vs RD26	GO:0015714	phosphoenolpyruvate transport	1816201	15/58683	0.000106	0.00627	8	biological_process
RC vs RD26	GO:0035436	triose phosphate transmembrane transport	1816201	15/58683	0.000106	0.00627	8	biological_process
RC vs RD26	GO:0006573	valine metabolic process	1816109	6/58683	0.000119	0.00627	5	biological_process
RC vs RD26	GO:0015798	myo-inositol transport	1816109	6/58683	0.000119	0.00627	5	biological_process
RC vs RD26	GO:1903335	regulation of vacuolar transport	1816109	6/58683	0.000119	0.00627	5	biological_process
RC vs RD26	GO:0006012	galactose metabolic process	21/6872	76/58683	0.000124	0.00627	21	biological_process
RC vs RD26	GO:1901002	positive regulation of response to salt stress	30/6872	127/58683	0.000126	0.00627	30	biological_process
RC vs RD26	GO:0060271	cilium assembly	1816232	19/58683	0.000126	0.00627	9	biological_process
RC vs RD26	GO:0018298	protein-chromophore linkage	44/6872	213/58683	0.000126	0.00627	44	biological_process
RC vs RD26	GO:0071215	cellular response to abscisic acid stimulus	22/6872	82/58683	0.000139	0.00649	22	biological_process
RC vs RD26	GO:0006641	triglyceride metabolic process	1816170	12/58683	0.000139	0.00649	7	biological_process
RC vs RD26	GO:0042793	plastid transcription	14/6872	41/58683	0.000144	0.00653	14	biological_process
RC vs RD26	GO:0009744	response to sucrose	48/6872	240/58683	0.000146	0.00653	48	biological_process
RC vs RD26	GO:0001947	heart looping	1816140	9/58683	0.000158	0.00653	6	biological_process
RC vs RD26	GO:0033358	UDP-L-arabinose biosynthetic process	1816140	9/58683	0.000158	0.00653	6	biological_process
RC vs RD26	GO:0045227	capsule polysaccharide biosynthetic process	1816140	9/58683	0.000158	0.00653	6	biological_process
RC vs RD26	GO:0071483	cellular response to blue light	1816140	9/58683	0.000158	0.00653	6	biological_process
RC vs RD26	GO:0006636	unsaturated fatty acid biosynthetic process	15/6872	47/58683	0.0002	0.00797	15	biological_process
RC vs RD26	GO:0005930	axoneme	1991182	22/63390	0.000454	0.00877	9	cellular_component
RC vs RD26	GO:0009344	nitrite reductase complex [NAD(P)H]	1991120	14/63390	0.000459	0.00877	7	cellular_component
SC vs SD26	GO:0009522	photosystem I	63/6805	138/63390	2.36e-25	1.12e-22	63	cellular_component
SC vs SD26	GO:0009768	photosynthesis, light harvesting in photosystem I	42/6371	84/58683	4.39e-19	9.41e-16	42	biological_process
SC vs SD26	GO:0016168	chlorophyll binding	50/6749	147/61756	7.89e-14	1.04e-10	50	molecular_function
SC vs SD26	GO:0016984	ribulose-bisphosphate carboxylase activity	22/6749	35/61756	2.42e-13	1.59e-10	22	molecular_function
SC vs SD26	GO:0046933	proton-transporting ATP synthase activity, rotational mechanism	44/6749	126/61756	8.41e-13	3.68e-10	44	molecular_function
SC vs SD26	GO:0031492	nucleosomal DNA binding	15/6749	19/61756	9.41e-12	3.09e-09	15	molecular_function
SC vs SD26	GO:0030261	chromosome condensation	18/6371	27/58683	7.61e-12	4.08e-09	18	biological_process
SC vs SD26	GO:0031969	chloroplast membrane	96/6805	474/63390	7.93e-10	9.42e-08	96	cellular_component
SC vs SD26	GO:0010287	plastoglobule	58/6805	235/63390	1.05e-09	9.98e-08	58	cellular_component
SC vs SD26	GO:0018298	protein-chromophore linkage	55/6371	213/58683	7.09e-10	3.04e-07	55	biological_process
SC vs SD26	GO:0031936	negative regulation of chromatin silencing	18/6371	34/58683	1.68e-09	6.02e-07	18	biological_process
SC vs SD26	GO:0048038	quinone binding	50/6749	196/61756	7.91e-09	2.08e-06	50	molecular_function
SC vs SD26	GO:0047334	diphosphate-fructose-6-phosphate 1-phosphotransferase activity	1771336	12/61756	1.29e-08	2.83e-06	10	molecular_function
SC vs SD26	GO:0009651	response to salt stress	176/6371	1075/58683	2.12e-08	4.72e-06	176	biological_process
SC vs SD26	GO:0006552	leucine catabolic process	1633305	15/58683	2.2e-08	4.72e-06	11	biological_process
SC vs SD26	GO:0015714	phosphoenolpyruvate transport	1633305	15/58683	2.2e-08	4.72e-06	11	biological_process
SC vs SD26	GO:0035436	triose phosphate transmembrane transport	1633305	15/58683	2.2e-08	4.72e-06	11	biological_process
SC vs SD26	GO:0071917	triose-phosphate transmembrane transporter activity	1771306	12/61756	3.57e-07	6.69e-05	9	molecular_function
SC vs SD26	GO:0016584	nucleosome positioning	17/6371	41/58683	4.57e-07	8.9e-05	17	biological_process
SC vs SD26	GO:0015990	electron transport coupled proton transport	16/6371	37/58683	4.98e-07	8.9e-05	16	biological_process
SC vs SD26	GO:0098656	anion transmembrane transport	1633213	10/58683	7.06e-07	0.000117	8	biological_process
SC vs SD26	GO:0009916	alternative oxidase activity	1771367	19/61756	8.6e-07	0.000125	11	molecular_function
SC vs SD26	GO:0102721	ubiquinol:oxygen oxidoreductase activity	1771367	19/61756	8.6e-07	0.000125	11	molecular_function
SC vs SD26	GO:0005385	zinc ion transmembrane transporter activity	24/6749	76/61756	1.01e-06	0.000133	24	molecular_function
SC vs SD26	GO:0015986	ATP synthesis coupled proton transport	44/6371	191/58683	1.08e-06	0.000165	44	biological_process
SC vs SD26	GO:0035556	intracellular signal transduction	72/6371	375/58683	1.21e-06	0.000173	72	biological_process
SC vs SD26	GO:0019253	reductive pentose-phosphate cycle	24/6371	79/58683	1.95e-06	0.000261	24	biological_process
SC vs SD26	GO:0045910	negative regulation of DNA recombination	20/6371	59/58683	2.07e-06	0.000261	20	biological_process
SC vs SD26	GO:2000214	regulation of proline metabolic process	1633213	11/58683	2.34e-06	0.000279	8	biological_process
SC vs SD26	GO:0045261	proton-transporting ATP synthase complex, catalytic core F(1)	23/6805	78/63390	4.6e-06	0.000365	23	cellular_component
SC vs SD26	GO:1901002	positive regulation of response to salt stress	32/6371	127/58683	4.13e-06	0.000466	32	biological_process
SC vs SD26	GO:0009625	response to insect	25/6371	88/58683	4.65e-06	0.000499	25	biological_process
SC vs SD26	GO:0010218	response to far red light	20/6371	62/58683	4.94e-06	0.000505	20	biological_process
SC vs SD26	GO:0010017	red or far-red light signaling pathway	1633335	26/58683	5.91e-06	0.000576	12	biological_process
SC vs SD26	GO:0009060	aerobic respiration	21/6371	68/58683	6.28e-06	0.000586	21	biological_process
SC vs SD26	GO:0015121	phosphoenolpyruvate:phosphate antiporter activity	1771244	9/61756	5.47e-06	0.000652	7	molecular_function
SC vs SD26	GO:0071577	zinc ion transmembrane transport	20/6371	66/58683	1.42e-05	0.00119	20	biological_process
SC vs SD26	GO:0009090	homoserine biosynthetic process	1633213	13/58683	1.49e-05	0.00119	8	biological_process
SC vs SD26	GO:1902584	positive regulation of response to water deprivation	28/6371	112/58683	1.87e-05	0.00143	28	biological_process
SC vs SD26	GO:0015171	amino acid transmembrane transporter activity	53/6749	268/61756	1.46e-05	0.0016	53	molecular_function
SC vs SD26	GO:2000022	regulation of jasmonic acid mediated signaling pathway	40/6371	188/58683	2.41e-05	0.00178	40	biological_process
SC vs SD26	GO:0042594	response to starvation	28/6371	114/58683	2.65e-05	0.0019	28	biological_process
SC vs SD26	GO:0010222	stem vascular tissue pattern formation	15/6371	44/58683	3.56e-05	0.00238	15	biological_process
SC vs SD26	GO:0009753	response to jasmonic acid	63/6371	348/58683	3.57e-05	0.00238	63	biological_process
SC vs SD26	GO:0030007	cellular potassium ion homeostasis	1633152	8/58683	3.76e-05	0.00238	6	biological_process
SC vs SD26	GO:0042425	choline biosynthetic process	1633152	8/58683	3.76e-05	0.00238	6	biological_process
SC vs SD26	GO:0030322	stabilization of membrane potential	1633182	11/58683	3.93e-05	0.00241	7	biological_process
SC vs SD26	GO:0009166	nucleotide catabolic process	1633213	15/58683	6.1e-05	0.00345	8	biological_process
SC vs SD26	GO:0005337	nucleoside transmembrane transporter activity	1771214	8/61756	3.91e-05	0.00385	6	molecular_function
SC vs SD26	GO:0022841	potassium ion leak channel activity	1771244	11/61756	4.1e-05	0.00385	7	molecular_function
SC vs SD26	GO:0000741	karyogamy	20/6371	73/58683	7.1e-05	0.0039	20	biological_process
SC vs SD26	GO:0015798	myo-inositol transport	1633121	6/58683	8.22e-05	0.00441	5	biological_process
SC vs SD26	GO:0001947	heart looping	1633152	9/58683	0.000102	0.00511	6	biological_process
SC vs SD26	GO:0070544	histone H3-K36 demethylation	1633152	9/58683	0.000102	0.00511	6	biological_process
SC vs SD26	GO:0071483	cellular response to blue light	1633152	9/58683	0.000102	0.00511	6	biological_process
SC vs SD26	GO:0015297	antiporter activity	67/6749	380/61756	5.93e-05	0.00518	67	molecular_function
SC vs SD26	GO:0008252	nucleotidase activity	1771275	15/61756	6.4e-05	0.00525	8	molecular_function
SC vs SD26	GO:0031408	oxylipin biosynthetic process	33/6371	155/58683	0.000117	0.00569	33	biological_process
SC vs SD26	GO:0004485	methylcrotonoyl-CoA carboxylase activity	1771183	6/61756	8.49e-05	0.00607	5	molecular_function
SC vs SD26	GO:0000234	phosphoethanolamine N-methyltransferase activity	1771214	9/61756	0.000106	0.00607	6	molecular_function
SC vs SD26	GO:0008883	glutamyl-tRNA reductase activity	1771214	9/61756	0.000106	0.00607	6	molecular_function
SC vs SD26	GO:0047274	galactinol-sucrose galactosyltransferase activity	1771214	9/61756	0.000106	0.00607	6	molecular_function
SC vs SD26	GO:0050464	nitrate reductase (NADPH) activity	1771214	9/61756	0.000106	0.00607	6	molecular_function
SC vs SD26	GO:0019898	extrinsic component of membrane	31/6805	142/63390	9.29e-05	0.0063	31	cellular_component
SC vs SD26	GO:0004072	aspartate kinase activity	1771275	16/61756	0.000116	0.00633	8	molecular_function
SC vs SD26	GO:0004478	methionine adenosyltransferase activity	1771244	13/61756	0.000175	0.00883	7	molecular_function
SC vs SD26	GO:0009853	photorespiration	31/6371	146/58683	0.000194	0.00905	31	biological_process
SC vs SD26	GO:0015995	chlorophyll biosynthetic process	26/6371	115/58683	0.000217	0.00971	26	biological_process
SC vs SD26	GO:0034553	mitochondrial respiratory chain complex II assembly	1633152	10/58683	0.000233	0.00978	6	biological_process
SC vs SD26	GO:0044458	motile cilium assembly	1633152	10/58683	0.000233	0.00978	6	biological_process
SC vs SD26	GO:0045595	regulation of cell differentiation	1633152	10/58683	0.000233	0.00978	6	biological_process
SD vs RD26	GO:0009522	photosystem I	18/1408	138/63390	2.04e-09	5.01e-07	18	cellular_component
SD vs RD26	GO:0016984	ribulose-bisphosphate carboxylase activity	10/1450	35/61756	5.31e-09	3.79e-06	10	molecular_function
SD vs RD26	GO:0016168	chlorophyll binding	17/1450	147/61756	7.78e-08	2.78e-05	17	molecular_function
SD vs RD26	GO:0009768	photosynthesis, light harvesting in photosystem I	12/1335	84/58683	4.58e-07	0.000298	12	biological_process
SD vs RD26	GO:0018298	protein-chromophore linkage	19/1335	213/58683	5.2e-07	0.000298	19	biological_process
SD vs RD26	GO:1902584	positive regulation of response to water deprivation	13/1335	112/58683	1.75e-06	0.000511	13	biological_process
SD vs RD26	GO:0019253	reductive pentose-phosphate cycle	11/1335	79/58683	1.78e-06	0.000511	11	biological_process
SD vs RD26	GO:0031492	nucleosomal DNA binding	6/1450	19/61756	3.46e-06	0.000824	6	molecular_function
SD vs RD26	GO:0006552	leucine catabolic process	5/1335	15/58683	1.5e-05	0.00345	5	biological_process
SD vs RD26	GO:0030261	chromosome condensation	6/1335	27/58683	2.69e-05	0.00515	6	biological_process
SD vs RD26	GO:0008798	beta-aspartyl-peptidase activity	5/1450	18/61756	4.71e-05	0.0084	5	molecular_function
RC vs RD32	GO:0003735	structural constituent of ribosome	363/8659	1197/61756	1.02e-48	1.47e-45	363	molecular_function
RC vs RD32	GO:0022625	cytosolic large ribosomal subunit	135/8715	289/63390	9.85e-42	4.96e-39	135	cellular_component
RC vs RD32	GO:0006412	translation	326/8092	1118/58683	1.6e-41	3.68e-38	326	biological_process
RC vs RD32	GO:0019253	reductive pentose-phosphate cycle	49/8092	79/58683	4.44e-23	5.1e-20	49	biological_process
RC vs RD32	GO:0016984	ribulose-bisphosphate carboxylase activity	31/8659	35/61756	9.92e-23	7.14e-20	31	molecular_function
RC vs RD32	GO:0000027	ribosomal large subunit assembly	48/8092	109/58683	1.55e-14	1.19e-11	48	biological_process
RC vs RD32	GO:0032040	small-subunit processome	54/8715	138/63390	1.29e-13	1.62e-11	54	cellular_component
RC vs RD32	GO:0031969	chloroplast membrane	115/8715	474/63390	5.6e-10	4.02e-08	115	cellular_component
RC vs RD32	GO:0006364	rRNA processing	99/8092	376/58683	8.94e-11	4.12e-08	99	biological_process
RC vs RD32	GO:0000462	maturation of SSU-rRNA from tricistronic rRNA transcript (SSU-rRNA, 5.8S rRNA, LSU-rRNA)	35/8092	81/58683	1.02e-10	4.12e-08	35	biological_process
RC vs RD32	GO:0030001	metal ion transport	55/8092	164/58683	1.08e-10	4.12e-08	55	biological_process
RC vs RD32	GO:0009654	photosystem II oxygen evolving complex	29/8715	72/63390	2.55e-08	1.6e-06	29	cellular_component
RC vs RD32	GO:0000741	karyogamy	30/8092	73/58683	9.04e-09	2.6e-06	30	biological_process
RC vs RD32	GO:0009853	photorespiration	47/8092	146/58683	1.04e-08	2.64e-06	47	biological_process
RC vs RD32	GO:0015995	chlorophyll biosynthetic process	39/8092	115/58683	3.66e-08	8.42e-06	39	biological_process
RC vs RD32	GO:0031429	box H/ACA snoRNP complex	13/8715	20/63390	1.86e-07	1.04e-05	13	cellular_component
RC vs RD32	GO:0048544	recognition of pollen	125/8092	567/58683	5.49e-08	1.05e-05	125	biological_process
RC vs RD32	GO:0010197	polar nucleus fusion	35/8092	99/58683	5.51e-08	1.05e-05	35	biological_process
RC vs RD32	GO:0030515	snoRNA binding	30/8659	77/61756	5.7e-08	2.74e-05	30	molecular_function
RC vs RD32	GO:0004675	transmembrane receptor protein serine/threonine kinase activity	168/8659	820/61756	2.21e-07	6.56e-05	168	molecular_function
RC vs RD32	GO:0042973	glucan endo-1,3-beta-D-glucosidase activity	62/8659	231/61756	2.28e-07	6.56e-05	62	molecular_function
RC vs RD32	GO:0003333	amino acid transmembrane transport	57/8092	213/58683	4.36e-07	6.68e-05	57	biological_process
RC vs RD32	GO:0009543	chloroplast thylakoid lumen	42/8715	149/63390	3.01e-06	0.000108	42	cellular_component
RC vs RD32	GO:0009744	response to sucrose	61/8092	240/58683	1.18e-06	0.00017	61	biological_process
RC vs RD32	GO:0055129	L-proline biosynthetic process	2261858	14/58683	1.45e-06	0.000196	10	biological_process
RC vs RD32	GO:0006094	gluconeogenesis	23/8092	60/58683	2.03e-06	0.000259	23	biological_process
RC vs RD32	GO:0009658	chloroplast organization	96/8092	440/58683	2.83e-06	0.000343	96	biological_process
RC vs RD32	GO:0006552	leucine catabolic process	2261858	15/58683	3.81e-06	0.000438	10	biological_process
RC vs RD32	GO:0009579	thylakoid	65/8715	281/63390	1.44e-05	0.000453	65	cellular_component
RC vs RD32	GO:1901001	negative regulation of response to salt stress	49/8092	186/58683	4.34e-06	0.000474	49	biological_process
RC vs RD32	GO:0080167	response to karrikin	59/8092	241/58683	6.22e-06	0.000631	59	biological_process
RC vs RD32	GO:0019646	aerobic electron transport chain	2261766	8/58683	6.65e-06	0.000631	7	biological_process
RC vs RD32	GO:0045962	positive regulation of development, heterochronic	2261736	6/58683	6.86e-06	0.000631	6	biological_process
RC vs RD32	GO:0060267	positive regulation of respiratory burst	2261736	6/58683	6.86e-06	0.000631	6	biological_process
RC vs RD32	GO:0004067	asparaginase activity	2468919	12/61756	3.07e-06	0.000631	9	molecular_function
RC vs RD32	GO:0009651	response to salt stress	199/8092	1075/58683	7.98e-06	0.000705	199	biological_process
RC vs RD32	GO:0009800	cinnamic acid biosynthetic process	21/8092	56/58683	8.38e-06	0.000713	21	biological_process
RC vs RD32	GO:0045548	phenylalanine ammonia-lyase activity	21/8659	54/61756	5.59e-06	0.00078	21	molecular_function
RC vs RD32	GO:0004672	protein kinase activity	179/8659	931/61756	6.12e-06	0.00078	179	molecular_function
RC vs RD32	GO:0001227	DNA-binding transcription repressor activity, RNA polymerase II-specific	2468827	6/61756	7.59e-06	0.00078	6	molecular_function
RC vs RD32	GO:0004485	methylcrotonoyl-CoA carboxylase activity	2468827	6/61756	7.59e-06	0.00078	6	molecular_function
RC vs RD32	GO:0005080	protein kinase C binding	2468827	6/61756	7.59e-06	0.00078	6	molecular_function
RC vs RD32	GO:0019955	cytokine binding	2468827	6/61756	7.59e-06	0.00078	6	molecular_function
RC vs RD32	GO:0047100	glyceraldehyde-3-phosphate dehydrogenase (NADP+) (phosphorylating) activity	2468827	6/61756	7.59e-06	0.00078	6	molecular_function
RC vs RD32	GO:0015171	amino acid transmembrane transporter activity	64/8659	268/61756	1.07e-05	0.00103	64	molecular_function
RC vs RD32	GO:0046323	glucose import	48/8092	188/58683	1.34e-05	0.00106	48	biological_process
RC vs RD32	GO:0005516	calmodulin binding	198/8659	1058/61756	1.19e-05	0.00107	198	molecular_function
RC vs RD32	GO:0006241	CTP biosynthetic process	14/8092	30/58683	1.45e-05	0.00108	14	biological_process
RC vs RD32	GO:0009738	abscisic acid-activated signaling pathway	141/8092	727/58683	1.58e-05	0.00108	141	biological_process
RC vs RD32	GO:0009646	response to absence of light	29/8092	94/58683	1.6e-05	0.00108	29	biological_process
RC vs RD32	GO:0016157	sucrose synthase activity	15/8659	33/61756	1.32e-05	0.00112	15	molecular_function
RC vs RD32	GO:0000178	exosome (RNase complex)	2489463	25/63390	4.09e-05	0.00114	12	cellular_component
RC vs RD32	GO:0005351	carbohydrate:proton symporter activity	47/8659	182/61756	1.84e-05	0.00147	47	molecular_function
RC vs RD32	GO:0016759	cellulose synthase activity	18/8659	46/61756	2.33e-05	0.00168	18	molecular_function
RC vs RD32	GO:0008883	glutamyl-tRNA reductase activity	2468857	9/61756	2.95e-05	0.00193	7	molecular_function
RC vs RD32	GO:0009625	response to insect	27/8092	88/58683	3.44e-05	0.0022	27	biological_process
RC vs RD32	GO:0042254	ribosome biogenesis	34/8092	122/58683	3.45e-05	0.0022	34	biological_process
RC vs RD32	GO:0031120	snRNA pseudouridine synthesis	2261797	12/58683	3.83e-05	0.00238	8	biological_process
RC vs RD32	GO:0005887	integral component of plasma membrane	111/8715	572/63390	0.000102	0.00257	111	cellular_component
RC vs RD32	GO:0008798	beta-aspartyl-peptidase activity	2468949	18/61756	4.32e-05	0.00271	10	molecular_function
RC vs RD32	GO:0000495	box H/ACA snoRNA 3'-end processing	2261705	5/58683	4.98e-05	0.00296	5	biological_process
RC vs RD32	GO:0031349	positive regulation of defense response	18/8092	49/58683	5.02e-05	0.00296	18	biological_process
RC vs RD32	GO:0051290	protein heterotetramerization	2261889	22/58683	5.49e-05	0.00316	11	biological_process
RC vs RD32	GO:0016117	carotenoid biosynthetic process	25/8092	81/58683	5.92e-05	0.00332	25	biological_process
RC vs RD32	GO:0051567	histone H3-K9 methylation	2261858	19/58683	6.9e-05	0.00377	10	biological_process
RC vs RD32	GO:0005249	voltage-gated potassium channel activity	20/8659	58/61756	7.12e-05	0.00394	20	molecular_function
RC vs RD32	GO:0046713	borate transport	2261797	13/58683	8.75e-05	0.00457	8	biological_process
RC vs RD32	GO:0005452	inorganic anion exchanger activity	2468888	13/61756	9.89e-05	0.00501	8	molecular_function
RC vs RD32	GO:0080139	borate efflux transmembrane transporter activity	2468888	13/61756	9.89e-05	0.00501	8	molecular_function
RC vs RD32	GO:0030247	polysaccharide binding	115/8659	585/61756	0.000101	0.00501	115	molecular_function
RC vs RD32	GO:0015293	symporter activity	58/8659	256/61756	0.000128	0.00613	58	molecular_function
RC vs RD32	GO:0004332	fructose-bisphosphate aldolase activity	2468949	20/61756	0.00014	0.00648	10	molecular_function
RC vs RD32	GO:0016887	ATPase activity	193/8659	1072/61756	0.000144	0.00649	193	molecular_function
RC vs RD32	GO:0004439	phosphatidylinositol-4,5-bisphosphate 5-phosphatase activity	22/8659	70/61756	0.000153	0.00667	22	molecular_function
RC vs RD32	GO:0005985	sucrose metabolic process	17/8092	48/58683	0.000136	0.00681	17	biological_process
RC vs RD32	GO:0004557	alpha-galactosidase activity	2468827	8/61756	0.000165	0.00697	6	molecular_function
RC vs RD32	GO:0097268	cytoophidium	2489341	15/63390	0.000331	0.00724	8	cellular_component
RC vs RD32	GO:0030198	extracellular matrix organization	2261828	17/58683	0.000152	0.00729	9	biological_process
RC vs RD32	GO:0015562	efflux transmembrane transporter activity	13/8659	32/61756	0.000202	0.00745	13	molecular_function
RC vs RD32	GO:0004356	glutamate-ammonia ligase activity	2468857	11/61756	0.000208	0.00745	7	molecular_function
RC vs RD32	GO:0005354	galactose transmembrane transporter activity	2468949	21/61756	0.000233	0.00745	10	molecular_function
RC vs RD32	GO:0005365	myo-inositol transmembrane transporter activity	2468949	21/61756	0.000233	0.00745	10	molecular_function
RC vs RD32	GO:0015148	D-xylose transmembrane transporter activity	2468949	21/61756	0.000233	0.00745	10	molecular_function
RC vs RD32	GO:0015168	glycerol transmembrane transporter activity	2468949	21/61756	0.000233	0.00745	10	molecular_function
RC vs RD32	GO:0015575	mannitol transmembrane transporter activity	2468949	21/61756	0.000233	0.00745	10	molecular_function
RC vs RD32	GO:0015576	sorbitol transmembrane transporter activity	2468949	21/61756	0.000233	0.00745	10	molecular_function
RC vs RD32	GO:0015591	D-ribose transmembrane transporter activity	2468949	21/61756	0.000233	0.00745	10	molecular_function
RC vs RD32	GO:0006559	L-phenylalanine catabolic process	23/8092	76/58683	0.00016	0.0075	23	biological_process
RC vs RD32	GO:0005975	carbohydrate metabolic process	191/8092	1082/58683	0.000185	0.00827	191	biological_process
RC vs RD32	GO:0061077	chaperone-mediated protein folding	19/8092	58/58683	0.000185	0.00827	19	biological_process
RC vs RD32	GO:0034765	regulation of ion transmembrane transport	23/8092	77/58683	0.000199	0.00845	23	biological_process
RC vs RD32	GO:0019856	pyrimidine nucleobase biosynthetic process	2261858	21/58683	0.000202	0.00845	10	biological_process
RC vs RD32	GO:0003849	3-deoxy-7-phosphoheptulonate synthase activity	2468796	6/61756	0.000287	0.00861	5	molecular_function
RC vs RD32	GO:0004464	leukotriene-C4 synthase activity	2468796	6/61756	0.000287	0.00861	5	molecular_function
RC vs RD32	GO:0110126	phloem loading	2261919	29/58683	0.000246	0.00991	12	biological_process
RC vs RD32	GO:0048510	regulation of timing of transition from vegetative to reproductive phase	25/8092	88/58683	0.000257	0.00991	25	biological_process
RC vs RD32	GO:0000050	urea cycle	2261705	6/58683	0.000264	0.00991	5	biological_process
RC vs RD32	GO:0010243	response to organonitrogen compound	2261705	6/58683	0.000264	0.00991	5	biological_process
RC vs RD32	GO:0090697	post-embryonic plant organ morphogenesis	2261828	18/58683	0.000267	0.00991	9	biological_process
RC vs RD32	GO:2000469	negative regulation of peroxidase activity	2261828	18/58683	0.000267	0.00991	9	biological_process
SC vs SD32	GO:0019253	reductive pentose-phosphate cycle	53/8822	79/58683	1.78e-25	4.2e-22	53	biological_process
SC vs SD32	GO:0009579	thylakoid	102/9571	281/63390	1.72e-18	8.8e-16	102	cellular_component
SC vs SD32	GO:0009534	chloroplast thylakoid	103/9571	290/63390	6.89e-18	1.77e-15	103	cellular_component
SC vs SD32	GO:0009654	photosystem II oxygen evolving complex	42/9571	72/63390	4.27e-17	7.3e-15	42	cellular_component
SC vs SD32	GO:0003333	amino acid transmembrane transport	76/8822	213/58683	7.91e-14	8.02e-11	76	biological_process
SC vs SD32	GO:0006364	rRNA processing	113/8822	376/58683	1.02e-13	8.02e-11	113	biological_process
SC vs SD32	GO:0015171	amino acid transmembrane transporter activity	91/9566	268/61756	5.83e-14	8.8e-11	91	molecular_function
SC vs SD32	GO:0015995	chlorophyll biosynthetic process	49/8822	115/58683	1.09e-12	6.44e-10	49	biological_process
SC vs SD32	GO:0016984	ribulose-bisphosphate carboxylase activity	24/9566	35/61756	2.54e-12	1.92e-09	24	molecular_function
SC vs SD32	GO:0006552	leucine catabolic process	14/8822	15/58683	3.85e-11	1.82e-08	14	biological_process
SC vs SD32	GO:0030388	fructose 1,6-bisphosphate metabolic process	18/8822	26/58683	6.96e-10	2.74e-07	18	biological_process
SC vs SD32	GO:0030001	metal ion transport	56/8822	164/58683	9.19e-10	3.1e-07	56	biological_process
SC vs SD32	GO:0006094	gluconeogenesis	29/8822	60/58683	1.19e-09	3.51e-07	29	biological_process
SC vs SD32	GO:0015250	water channel activity	38/9566	90/61756	1.18e-09	5.94e-07	38	molecular_function
SC vs SD32	GO:0046323	glucose import	60/8822	188/58683	4.58e-09	1.2e-06	60	biological_process
SC vs SD32	GO:0032040	small-subunit processome	47/9571	138/63390	2.48e-08	1.27e-06	47	cellular_component
SC vs SD32	GO:0005351	carbohydrate:proton symporter activity	60/9566	182/61756	3.63e-09	1.37e-06	60	molecular_function
SC vs SD32	GO:1901001	negative regulation of response to salt stress	59/8822	186/58683	7.89e-09	1.86e-06	59	biological_process
SC vs SD32	GO:0006635	fatty acid beta-oxidation	40/8822	107/58683	1.22e-08	2.62e-06	40	biological_process
SC vs SD32	GO:0004675	transmembrane receptor protein serine/threonine kinase activity	187/9566	820/61756	2.03e-08	6.14e-06	187	molecular_function
SC vs SD32	GO:0080167	response to karrikin	69/8822	241/58683	4.88e-08	9.6e-06	69	biological_process
SC vs SD32	GO:0009768	photosynthesis, light harvesting in photosystem I	33/8822	84/58683	5.56e-08	1.01e-05	33	biological_process
SC vs SD32	GO:0008883	glutamyl-tRNA reductase activity	2800194	9/61756	5.12e-08	1.29e-05	9	molecular_function
SC vs SD32	GO:0006096	glycolytic process	63/8822	220/58683	1.8e-07	2.83e-05	63	biological_process
SC vs SD32	GO:0034388	Pwp2p-containing subcomplex of 90S preribosome	2802081	15/63390	6.97e-07	2.98e-05	11	cellular_component
SC vs SD32	GO:0004724	magnesium-dependent protein serine/threonine phosphatase activity	69/9566	241/61756	1.58e-07	3.4e-05	69	molecular_function
SC vs SD32	GO:1902025	nitrate import	2528454	10/58683	3.38e-07	4.99e-05	9	biological_process
SC vs SD32	GO:0009409	response to cold	203/8822	969/58683	4.14e-07	5.75e-05	203	biological_process
SC vs SD32	GO:0005947	mitochondrial alpha-ketoglutarate dehydrogenase complex	2801958	7/63390	1.79e-06	6.54e-05	7	cellular_component
SC vs SD32	GO:1902584	positive regulation of response to water deprivation	38/8822	112/58683	5.14e-07	6.74e-05	38	biological_process
SC vs SD32	GO:0004473	malate dehydrogenase (decarboxylating) (NADP+) activity	2800224	12/61756	3.86e-07	7.28e-05	10	molecular_function
SC vs SD32	GO:0017046	peptide hormone binding	2800194	10/61756	4.4e-07	7.39e-05	9	molecular_function
SC vs SD32	GO:0048544	recognition of pollen	129/8822	567/58683	6.77e-07	8.41e-05	129	biological_process
SC vs SD32	GO:0004332	fructose-bisphosphate aldolase activity	13/9566	20/61756	7.71e-07	0.000116	13	molecular_function
SC vs SD32	GO:0009744	response to sucrose	65/8822	240/58683	1.03e-06	0.000122	65	biological_process
SC vs SD32	GO:0009514	glyoxysome	20/9571	46/63390	3.81e-06	0.000122	20	cellular_component
SC vs SD32	GO:0080006	internode patterning	15/8822	27/58683	1.27e-06	0.000136	15	biological_process
SC vs SD32	GO:0016168	chlorophyll binding	46/9566	147/61756	1.2e-06	0.000145	46	molecular_function
SC vs SD32	GO:0005354	galactose transmembrane transporter activity	13/9566	21/61756	1.73e-06	0.000145	13	molecular_function
SC vs SD32	GO:0005365	myo-inositol transmembrane transporter activity	13/9566	21/61756	1.73e-06	0.000145	13	molecular_function
SC vs SD32	GO:0015148	D-xylose transmembrane transporter activity	13/9566	21/61756	1.73e-06	0.000145	13	molecular_function
SC vs SD32	GO:0015168	glycerol transmembrane transporter activity	13/9566	21/61756	1.73e-06	0.000145	13	molecular_function
SC vs SD32	GO:0015575	mannitol transmembrane transporter activity	13/9566	21/61756	1.73e-06	0.000145	13	molecular_function
SC vs SD32	GO:0015576	sorbitol transmembrane transporter activity	13/9566	21/61756	1.73e-06	0.000145	13	molecular_function
SC vs SD32	GO:0015591	D-ribose transmembrane transporter activity	13/9566	21/61756	1.73e-06	0.000145	13	molecular_function
SC vs SD32	GO:0003826	alpha-ketoacid dehydrogenase activity	2800132	7/61756	2.14e-06	0.000161	7	molecular_function
SC vs SD32	GO:0003863	3-methyl-2-oxobutanoate dehydrogenase (2-methylpropanoyl-transferring) activity	2800132	7/61756	2.14e-06	0.000161	7	molecular_function
SC vs SD32	GO:1902000	homogentisate catabolic process	2528392	7/58683	1.73e-06	0.000178	7	biological_process
SC vs SD32	GO:0009651	response to salt stress	218/8822	1075/58683	1.84e-06	0.000181	218	biological_process
SC vs SD32	GO:0010277	chlorophyllide a oxygenase [overall] activity	2800285	19/61756	3.26e-06	0.000234	12	molecular_function
SC vs SD32	GO:0031349	positive regulation of defense response	21/8822	49/58683	2.7e-06	0.00024	21	biological_process
SC vs SD32	GO:0009853	photorespiration	44/8822	146/58683	2.75e-06	0.00024	44	biological_process
SC vs SD32	GO:0015293	symporter activity	68/9566	256/61756	3.64e-06	0.000245	68	molecular_function
SC vs SD32	GO:0055129	L-proline biosynthetic process	2528484	14/58683	3.27e-06	0.000276	10	biological_process
SC vs SD32	GO:0006631	fatty acid metabolic process	48/8822	167/58683	4.35e-06	0.000354	48	biological_process
SC vs SD32	GO:0031090	organelle membrane	24/9571	65/63390	1.32e-05	0.000375	24	cellular_component
SC vs SD32	GO:0008253	5'-nucleotidase activity	15/9566	29/61756	6.14e-06	0.000386	15	molecular_function
SC vs SD32	GO:0035673	oligopeptide transmembrane transporter activity	74/9566	292/61756	8.77e-06	0.00053	74	molecular_function
SC vs SD32	GO:0004485	methylcrotonoyl-CoA carboxylase activity	2800102	6/61756	1.38e-05	0.000672	6	molecular_function
SC vs SD32	GO:0015205	nucleobase transmembrane transporter activity	2800102	6/61756	1.38e-05	0.000672	6	molecular_function
SC vs SD32	GO:0047100	glyceraldehyde-3-phosphate dehydrogenase (NADP+) (phosphorylating) activity	2800102	6/61756	1.38e-05	0.000672	6	molecular_function
SC vs SD32	GO:0006210	thymine catabolic process	2528362	6/58683	1.15e-05	0.000756	6	biological_process
SC vs SD32	GO:0015853	adenine transport	2528362	6/58683	1.15e-05	0.000756	6	biological_process
SC vs SD32	GO:0015854	guanine transport	2528362	6/58683	1.15e-05	0.000756	6	biological_process
SC vs SD32	GO:0045962	positive regulation of development, heterochronic	2528362	6/58683	1.15e-05	0.000756	6	biological_process
SC vs SD32	GO:0090548	response to nitrate starvation	2528454	13/58683	1.57e-05	0.000986	9	biological_process
SC vs SD32	GO:0034599	cellular response to oxidative stress	34/8822	109/58683	1.59e-05	0.000986	34	biological_process
SC vs SD32	GO:0005887	integral component of plasma membrane	122/9571	572/63390	4.06e-05	0.000999	122	cellular_component
SC vs SD32	GO:0007623	circadian rhythm	64/8822	255/58683	1.83e-05	0.00111	64	biological_process
SC vs SD32	GO:0051290	protein heterotetramerization	2528545	22/58683	1.94e-05	0.00112	12	biological_process
SC vs SD32	GO:0010206	photosystem II repair	15/8822	32/58683	1.95e-05	0.00112	15	biological_process
SC vs SD32	GO:0048510	regulation of timing of transition from vegetative to reproductive phase	29/8822	88/58683	2.06e-05	0.00116	29	biological_process
SC vs SD32	GO:0005516	calmodulin binding	213/9566	1058/61756	2.79e-05	0.00132	213	molecular_function
SC vs SD32	GO:0015333	peptide:proton symporter activity	67/9566	267/61756	3.15e-05	0.0014	67	molecular_function
SC vs SD32	GO:0004672	protein kinase activity	190/9566	931/61756	3.3e-05	0.00142	190	molecular_function
SC vs SD32	GO:0097708	intracellular vesicle	2801989	12/63390	7.51e-05	0.00161	8	cellular_component
SC vs SD32	GO:0000103	sulfate assimilation	15/8822	33/58683	3.08e-05	0.00169	15	biological_process
SC vs SD32	GO:0046777	protein autophosphorylation	157/8822	771/58683	3.76e-05	0.00202	157	biological_process
SC vs SD32	GO:0009416	response to light stimulus	116/8822	541/58683	4.03e-05	0.00211	116	biological_process
SC vs SD32	GO:0042132	fructose 1,6-bisphosphate 1-phosphatase activity	2800224	17/61756	5.36e-05	0.00224	10	molecular_function
SC vs SD32	GO:0047274	galactinol-sucrose galactosyltransferase activity	2800132	9/61756	5.75e-05	0.00234	7	molecular_function
SC vs SD32	GO:0008889	glycerophosphodiester phosphodiesterase activity	19/9566	49/61756	6.69e-05	0.00266	19	molecular_function
SC vs SD32	GO:0009414	response to water deprivation	176/8822	885/58683	5.19e-05	0.00267	176	biological_process
SC vs SD32	GO:0009738	abscisic acid-activated signaling pathway	148/8822	727/58683	6.23e-05	0.00313	148	biological_process
SC vs SD32	GO:0006071	glycerol metabolic process	26/8822	80/58683	7.02e-05	0.00338	26	biological_process
SC vs SD32	GO:0005534	galactose binding	2800163	12/61756	9.07e-05	0.00342	8	molecular_function
SC vs SD32	GO:0000495	box H/ACA snoRNA 3'-end processing	2528331	5/58683	7.67e-05	0.00349	5	biological_process
SC vs SD32	GO:0009252	peptidoglycan biosynthetic process	2528331	5/58683	7.67e-05	0.00349	5	biological_process
SC vs SD32	GO:0006012	galactose metabolic process	25/8822	76/58683	7.69e-05	0.00349	25	biological_process
SC vs SD32	GO:0009052	pentose-phosphate shunt, non-oxidative branch	2528454	15/58683	8.21e-05	0.0036	9	biological_process
SC vs SD32	GO:0009688	abscisic acid biosynthetic process	17/8822	43/58683	8.24e-05	0.0036	17	biological_process
SC vs SD32	GO:0010105	negative regulation of ethylene-activated signaling pathway	18/8822	47/58683	8.39e-05	0.0036	18	biological_process
SC vs SD32	GO:0071038	nuclear polyadenylation-dependent tRNA catabolic process	13/8822	29/58683	0.000124	0.00506	13	biological_process
SC vs SD32	GO:0045595	regulation of cell differentiation	2528392	10/58683	0.000136	0.00545	7	biological_process
SC vs SD32	GO:0009658	chloroplast organization	95/8822	440/58683	0.000145	0.00564	95	biological_process
SC vs SD32	GO:0030515	snoRNA binding	25/9566	77/61756	0.000159	0.0058	25	molecular_function
SC vs SD32	GO:0052692	raffinose alpha-galactosidase activity	16/9566	40/61756	0.000161	0.0058	16	molecular_function
SC vs SD32	GO:0008324	cation transmembrane transporter activity	24/9566	73/61756	0.000172	0.00603	24	molecular_function
SC vs SD32	GO:0009970	cellular response to sulfate starvation	2528454	16/58683	0.000163	0.00605	9	biological_process
SC vs SD32	GO:0046713	borate transport	2528423	13/58683	0.000164	0.00605	8	biological_process
SC vs SD32	GO:0005452	inorganic anion exchanger activity	2800163	13/61756	0.000204	0.00683	8	molecular_function
SC vs SD32	GO:0080139	borate efflux transmembrane transporter activity	2800163	13/61756	0.000204	0.00683	8	molecular_function
SC vs SD32	GO:0042542	response to hydrogen peroxide	52/8822	213/58683	0.00022	0.00801	52	biological_process
SC vs SD32	GO:0005975	carbohydrate metabolic process	205/8822	1082/58683	0.000242	0.00851	205	biological_process
SC vs SD32	GO:0000027	ribosomal large subunit assembly	31/8822	109/58683	0.000246	0.00851	31	biological_process
SC vs SD32	GO:0005986	sucrose biosynthetic process	2528545	27/58683	0.00025	0.00851	12	biological_process
SC vs SD32	GO:0046577	long-chain-alcohol oxidase activity	2800102	8/61756	0.000291	0.00914	6	molecular_function
SC vs SD32	GO:0017108	5'-flap endonuclease activity	15/9566	38/61756	0.000305	0.00929	15	molecular_function
SC vs SD32	GO:0030198	extracellular matrix organization	2528454	17/58683	0.000299	0.00996	9	biological_process
SD vs RD32	GO:0006552	leucine catabolic process	44105	15/58683	5.86e-12	7.58e-09	10	biological_process
SD vs RD32	GO:0055129	L-proline biosynthetic process	44075	14/58683	1.14e-10	7.39e-08	9	biological_process
SD vs RD32	GO:0004724	magnesium-dependent protein serine/threonine phosphatase activity	31/2202	241/61756	8.43e-10	6.69e-07	31	molecular_function
SD vs RD32	GO:0045962	positive regulation of development, heterochronic	43983	6/58683	1.65e-09	7.12e-07	6	biological_process
SD vs RD32	GO:0004485	methylcrotonoyl-CoA carboxylase activity	110456	6/61756	2.04e-09	8.11e-07	6	molecular_function
SD vs RD32	GO:0006308	DNA catabolic process	44105	28/58683	1.7e-08	5.5e-06	10	biological_process
SD vs RD32	GO:0009744	response to sucrose	28/2020	240/58683	2.2e-08	5.71e-06	28	biological_process
SD vs RD32	GO:0004521	endoribonuclease activity	17/2202	96/61756	4.92e-08	1.07e-05	17	molecular_function
SD vs RD32	GO:0004557	alpha-galactosidase activity	110456	8/61756	5.37e-08	1.07e-05	6	molecular_function
SD vs RD32	GO:0010029	regulation of seed germination	17/2020	105/58683	1.16e-07	2.16e-05	17	biological_process
SD vs RD32	GO:0005975	carbohydrate metabolic process	72/2020	1082/58683	1.17e-07	2.16e-05	72	biological_process
SD vs RD32	GO:0090502	RNA phosphodiester bond hydrolysis, endonucleolytic	44105	34/58683	1.41e-07	2.27e-05	10	biological_process
SD vs RD32	GO:0042973	glucan endo-1,3-beta-D-glucosidase activity	26/2202	231/61756	2.79e-07	3.17e-05	26	molecular_function
SD vs RD32	GO:0009937	regulation of gibberellic acid mediated signaling pathway	44044	21/58683	2.65e-07	3.81e-05	8	biological_process
SD vs RD32	GO:0009738	abscisic acid-activated signaling pathway	53/2020	727/58683	3.54e-07	4.58e-05	53	biological_process
SD vs RD32	GO:0016757	transferase activity, transferring glycosyl groups	47/2202	617/61756	1.24e-06	0.000117	47	molecular_function
SD vs RD32	GO:0000014	single-stranded DNA endodeoxyribonuclease activity	110578	41/61756	1.33e-06	0.000117	10	molecular_function
SD vs RD32	GO:0016157	sucrose synthase activity	110548	33/61756	1.63e-06	0.000129	9	molecular_function
SD vs RD32	GO:0009688	abscisic acid biosynthetic process	44105	43/58683	1.55e-06	0.000182	10	biological_process
SD vs RD32	GO:1905582	response to mannose	13/2020	80/58683	3.37e-06	0.000363	13	biological_process
SD vs RD32	GO:0005759	mitochondrial matrix	25/2125	250/63390	1.39e-06	0.00038	25	cellular_component
SD vs RD32	GO:0009414	response to water deprivation	57/2020	885/58683	6.2e-06	0.000575	57	biological_process
SD vs RD32	GO:0009056	catabolic process	16/2020	125/58683	6.64e-06	0.000575	16	biological_process
SD vs RD32	GO:0009252	peptidoglycan biosynthetic process	43922	5/58683	6.81e-06	0.000575	4	biological_process
SD vs RD32	GO:0009749	response to glucose	17/2020	140/58683	7.11e-06	0.000575	17	biological_process
SD vs RD32	GO:0042594	response to starvation	15/2020	114/58683	9.09e-06	0.000692	15	biological_process
SD vs RD32	GO:0048510	regulation of timing of transition from vegetative to reproductive phase	13/2020	88/58683	9.94e-06	0.000715	13	biological_process
SD vs RD32	GO:0009651	response to salt stress	65/2020	1075/58683	1.1e-05	0.000749	65	biological_process
SD vs RD32	GO:0006635	fatty acid beta-oxidation	14/2020	107/58683	1.91e-05	0.00122	14	biological_process
SD vs RD32	GO:0140352	export from cell	43922	6/58683	1.99e-05	0.00122	4	biological_process
SD vs RD32	GO:0009940	amino-terminal vacuolar sorting propeptide binding	110456	17/61756	1.8e-05	0.0013	6	molecular_function
SD vs RD32	GO:0051453	regulation of intracellular pH	44136	69/58683	2.27e-05	0.00134	11	biological_process
SD vs RD32	GO:0001227	DNA-binding transcription repressor activity, RNA polymerase II-specific	110395	6/61756	2.28e-05	0.00151	4	molecular_function
SD vs RD32	GO:0006188	IMP biosynthetic process	43922	7/58683	4.51e-05	0.0021	4	biological_process
SD vs RD32	GO:0032264	IMP salvage	43922	7/58683	4.51e-05	0.0021	4	biological_process
SD vs RD32	GO:0046033	AMP metabolic process	43922	7/58683	4.51e-05	0.0021	4	biological_process
SD vs RD32	GO:0015800	acidic amino acid transport	44013	29/58683	4.54e-05	0.0021	7	biological_process
SD vs RD32	GO:0110126	phloem loading	44013	29/58683	4.54e-05	0.0021	7	biological_process
SD vs RD32	GO:0008289	lipid binding	36/2202	486/61756	3.71e-05	0.0021	36	molecular_function
SD vs RD32	GO:0016629	12-oxophytodienoate reductase activity	110456	19/61756	3.71e-05	0.0021	6	molecular_function
SD vs RD32	GO:0051646	mitochondrion localization	43952	13/58683	4.91e-05	0.00219	5	biological_process
SD vs RD32	GO:0047134	protein-disulfide reductase activity	110486	28/61756	4.44e-05	0.00235	7	molecular_function
SD vs RD32	GO:0003876	AMP deaminase activity	110395	7/61756	5.17e-05	0.00242	4	molecular_function
SD vs RD32	GO:0008310	single-stranded DNA 3'-5' exodeoxyribonuclease activity	110395	7/61756	5.17e-05	0.00242	4	molecular_function
SD vs RD32	GO:0006646	phosphatidylethanolamine biosynthetic process	44013	30/58683	5.75e-05	0.00248	7	biological_process
SD vs RD32	GO:0045159	myosin II binding	110486	29/61756	5.68e-05	0.0025	7	molecular_function
SD vs RD32	GO:0004096	catalase activity	110456	21/61756	6.98e-05	0.00292	6	molecular_function
SD vs RD32	GO:0004349	glutamate 5-kinase activity	110395	8/61756	0.000101	0.00356	4	molecular_function
SD vs RD32	GO:0004350	glutamate-5-semialdehyde dehydrogenase activity	110395	8/61756	0.000101	0.00356	4	molecular_function
SD vs RD32	GO:0004029	aldehyde dehydrogenase (NAD) activity	110517	42/61756	0.000103	0.00356	8	molecular_function
SD vs RD32	GO:0043878	glyceraldehyde-3-phosphate dehydrogenase (NAD+) (non-phosphorylating) activity	110517	42/61756	0.000103	0.00356	8	molecular_function
SD vs RD32	GO:0008309	double-stranded DNA exodeoxyribonuclease activity	110425	15/61756	0.000128	0.00406	5	molecular_function
SD vs RD32	GO:0043765	T/G mismatch-specific endonuclease activity	110425	15/61756	0.000128	0.00406	5	molecular_function
SD vs RD32	GO:0035556	intracellular signal transduction	28/2020	375/58683	0.000126	0.00527	28	biological_process
SD vs RD32	GO:0045549	9-cis-epoxycarotenoid dioxygenase activity	110425	16/61756	0.00018	0.00551	5	molecular_function
SD vs RD32	GO:0009695	jasmonic acid biosynthetic process	44105	70/58683	0.000138	0.00558	10	biological_process
SD vs RD32	GO:0004300	enoyl-CoA hydratase activity	110486	35/61756	0.000203	0.00596	7	molecular_function
SD vs RD32	GO:0031090	organelle membrane	82455	65/63390	5.85e-05	0.00798	10	cellular_component
SD vs RD32	GO:0005985	sucrose metabolic process	44044	48/58683	0.000215	0.00818	8	biological_process
SD vs RD32	GO:0008643	carbohydrate transport	19/2020	219/58683	0.000231	0.00853	19	biological_process
SD vs RD32	GO:0098656	anion transmembrane transport	43922	10/58683	0.000249	0.00894	4	biological_process
SD vs RD32	GO:1905393	plant organ formation	43983	27/58683	0.000262	0.00917	6	biological_process
SD vs RD32	GO:0009845	seed germination	18/2020	204/58683	0.000271	0.00922	18	biological_process
SD vs RD32	GO:0006081	cellular aldehyde metabolic process	43952	18/58683	0.000283	0.00939	5	biological_process
SD vs RD32	GO:0003978	UDP-glucose 4-epimerase activity	110425	18/61756	0.000333	0.00945	5	molecular_function
SD vs RD32	GO:0034765	regulation of ion transmembrane transport	44105	77/58683	0.000307	0.00969	10	biological_process

## Sheet: Table S2
Shared GO terms identified from both FCR infection and drought treatment at 26 DAP and 32 DAP
Comparison	GO term	Description	Ratio in foreground list	Ratio in background list	P-value	FDR	Number in foreground list	Group
RI vs RD26	GO:0080030	methyl indole-3-acetate esterase activity	19/1208	210/61756	4.19e-08	2.31e-05	19	molecular_function
RI vs RD26	GO:0031640	killing of cells of other organism	14/1077	144/58683	4.9e-07	0.000194	14	biological_process
RI vs RD26	GO:0009751	response to salicylic acid	28/1077	519/58683	5.57e-07	0.000194	28	biological_process
RI vs RD26	GO:0009753	response to jasmonic acid	22/1077	348/58683	6.78e-07	0.000194	22	biological_process
RI vs RD26	GO:0031408	oxylipin biosynthetic process	14/1077	155/58683	1.2e-06	0.000257	14	biological_process
RI vs RD26	GO:0000272	polysaccharide catabolic process	16/1077	210/58683	2.05e-06	0.000353	16	biological_process
RI vs RD26	GO:0080151	positive regulation of salicylic acid mediated signaling pathway	6/1077	28/58683	1.01e-05	0.00124	6	biological_process
RI vs RD26	GO:0006032	chitin catabolic process	14/1077	186/58683	1.01e-05	0.00124	14	biological_process
RI vs RD26	GO:0080187	floral organ senescence	7/1077	45/58683	1.7e-05	0.00183	7	biological_process
RI vs RD26	GO:0009696	salicylic acid metabolic process	8/1077	63/58683	1.99e-05	0.0019	8	biological_process
RI vs RD26	GO:0009755	hormone-mediated signaling pathway	18/1077	318/58683	3e-05	0.00247	18	biological_process
RI vs RD26	GO:0016998	cell wall macromolecule catabolic process	9/1077	87/58683	3.26e-05	0.00247	9	biological_process
RI vs RD26	GO:0090333	regulation of stomatal closure	12/1077	156/58683	3.45e-05	0.00247	12	biological_process
RI vs RD26	GO:1901001	negative regulation of response to salt stress	13/1077	186/58683	4.5e-05	0.00298	13	biological_process
RI vs RD26	GO:0009607	response to biotic stimulus	13/1077	189/58683	5.31e-05	0.00326	13	biological_process
RI vs RD26	GO:0048544	recognition of pollen	25/1077	567/58683	6.51e-05	0.00373	25	biological_process
RI vs RD26	GO:0007166	cell surface receptor signaling pathway	24/1077	536/58683	7.14e-05	0.00384	24	biological_process
RI vs RD26	GO:0009056	catabolic process	10/1077	125/58683	0.00011	0.00557	10	biological_process
RI vs RD26	GO:0033473	indoleacetic acid conjugate metabolic process	3/1077	6/58683	0.000118	0.00565	3	biological_process
RI vs RD26	GO:0004568	chitinase activity	12/1208	150/61756	4.33e-05	0.00598	12	molecular_function
RI vs RD26	GO:0008194	UDP-glycosyltransferase activity	32/864	675/61756	3.43e-09	1.6e-06	32	molecular_function
RI vs RD26	GO:0080044	quercetin 7-O-glucosyltransferase activity	11/864	151/61756	1.03e-05	0.0024	11	molecular_function
SI vs SD26	GO:0009451	RNA modification	50/922	773/58683	6.7e-17	5.75e-14	50	biological_process
SI vs SD26	GO:2000214	regulation of proline metabolic process	7/1282	11/58683	7.14e-10	6.81e-07	7	biological_process
SI vs SD26	GO:0045893	positive regulation of transcription, DNA-templated	50/1282	1029/58683	1.97e-07	9.4e-05	50	biological_process
SI vs SD26	GO:0034007	S-linalool synthase activity	8/1401	29/61756	1.93e-07	0.000112	8	molecular_function
SI vs SD26	GO:0001228	DNA-binding transcription activator activity, RNA polymerase II-specific	13/1401	114/61756	2.08e-06	0.000601	13	molecular_function
SI vs SD26	GO:0048038	quinone binding	16/1401	196/61756	1.2e-05	0.00232	16	molecular_function
SI vs SD26	GO:0019684	photosynthesis, light reaction	13/1282	141/58683	1.46e-05	0.00397	13	biological_process
SI vs SD26	GO:0030001	metal ion transport	14/1282	164/58683	1.67e-05	0.00397	14	biological_process
SI vs SD26	GO:0009738	abscisic acid-activated signaling pathway	34/1282	727/58683	3.65e-05	0.00611	34	biological_process
SI vs SD26	GO:0043693	monoterpene biosynthetic process	7/1282	44/58683	4.42e-05	0.00611	7	biological_process
SI vs SD26	GO:0010200	response to chitin	28/1282	553/58683	4.49e-05	0.00611	28	biological_process
SI vs SD26	GO:2000022	regulation of jasmonic acid mediated signaling pathway	14/1282	188/58683	7.51e-05	0.00894	14	biological_process
RI vs RD32	GO:0004067	asparaginase activity	7/966	12/61756	1.66e-10	8.73e-08	7	molecular_function
RI vs RD32	GO:0008798	beta-aspartyl-peptidase activity	7/966	18/61756	6.14e-09	1.62e-06	7	molecular_function
RI vs RD32	GO:0016540	protein autoprocessing	7/882	23/58683	3.36e-08	2.65e-05	7	biological_process
RI vs RD32	GO:0005274	allantoin:proton symporter activity	4/966	13/61756	3.8e-05	0.005	4	molecular_function
RI vs RD32	GO:0015505	uracil:cation symporter activity	4/966	13/61756	3.8e-05	0.005	4	molecular_function
RI vs RD32	GO:0050062	long-chain-fatty-acyl-CoA reductase activity	5/966	29/61756	8.06e-05	0.00848	5	molecular_function
RI vs RD32	GO:0015720	allantoin transport	4/882	13/58683	3.25e-05	0.00853	4	biological_process
RI vs RD32	GO:0015857	uracil transport	4/882	13/58683	3.25e-05	0.00853	4	biological_process
RI vs RD32	GO:0009755	hormone-mediated signaling pathway	28/1174	318/58683	8.93e-11	6.72e-08	28	biological_process
RI vs RD32	GO:0048544	recognition of pollen	38/1174	567/58683	1.49e-10	6.72e-08	38	biological_process
RI vs RD32	GO:0002229	defense response to oomycetes	25/1174	295/58683	1.97e-09	5.93e-07	25	biological_process
RI vs RD32	GO:0007166	cell surface receptor signaling pathway	34/1174	536/58683	5.47e-09	1.23e-06	34	biological_process
RI vs RD32	GO:0004675	transmembrane receptor protein serine/threonine kinase activity	46/1312	820/61756	4.19e-09	2.23e-06	46	molecular_function
RI vs RD32	GO:0010359	regulation of anion channel activity	12/1174	70/58683	1.42e-08	2.57e-06	12	biological_process
RI vs RD32	GO:0030247	polysaccharide binding	36/1312	585/61756	2.01e-08	5.35e-06	36	molecular_function
RI vs RD32	GO:0010200	response to chitin	33/1174	553/58683	3.91e-08	5.88e-06	33	biological_process
RI vs RD32	GO:0016045	detection of bacterium	13/1174	96/58683	6.71e-08	8.63e-06	13	biological_process
RI vs RD32	GO:0098754	detoxification	11/1174	67/58683	9.06e-08	1.02e-05	11	biological_process
RI vs RD32	GO:0009751	response to salicylic acid	30/1174	519/58683	3.14e-07	3.15e-05	30	biological_process
RI vs RD32	GO:0008194	UDP-glycosyltransferase activity	37/1312	675/61756	2.37e-07	4.2e-05	37	molecular_function
RI vs RD32	GO:1900426	positive regulation of defense response to bacterium	13/1174	136/58683	3.86e-06	0.000347	13	biological_process
RI vs RD32	GO:0031349	positive regulation of defense response	8/1174	49/58683	5.46e-06	0.000447	8	biological_process
RI vs RD32	GO:0005516	calmodulin binding	46/1312	1058/61756	5.53e-06	0.000735	46	molecular_function
RI vs RD32	GO:0009813	flavonoid biosynthetic process	20/1174	323/58683	1.04e-05	0.000779	20	biological_process
RI vs RD32	GO:0010183	pollen tube guidance	11/1174	137/58683	0.000105	0.00591	11	biological_process
RI vs RD32	GO:0010726	positive regulation of hydrogen peroxide metabolic process	11/1174	137/58683	0.000105	0.00591	11	biological_process
RI vs RD32	GO:0010942	positive regulation of cell death	13/1174	190/58683	0.000132	0.00687	13	biological_process
RI vs RD32	GO:0042938	dipeptide transport	10/1174	118/58683	0.000137	0.00687	10	biological_process
RI vs RD32	GO:0052544	defense response by callose deposition in cell wall	6/1174	43/58683	0.000205	0.00972	6	biological_process
RI vs RD32	GO:0071456	cellular response to hypoxia	22/1174	466/58683	0.000221	0.00996	22	biological_process
SI vs SD32	GO:0016036	cellular response to phosphate starvation	11/892	130/58683	5.31e-06	0.00426	11	biological_process
SI vs SD32	GO:0098656	anion transmembrane transport	4/892	10/58683	1.04e-05	0.00426	4	biological_process
SI vs SD32	GO:0031640	killing of cells of other organism	11/892	144/58683	1.41e-05	0.00426	11	biological_process
SI vs SD32	GO:0048544	recognition of pollen	58/1816	567/58683	2.94e-15	3.19e-12	58	biological_process
SI vs SD32	GO:0005516	calmodulin binding	83/1967	1058/61756	9.53e-14	6.33e-11	83	molecular_function
SI vs SD32	GO:0009755	hormone-mediated signaling pathway	33/1816	318/58683	1.83e-09	9.93e-07	33	biological_process
SI vs SD32	GO:0035673	oligopeptide transmembrane transporter activity	30/1967	292/61756	2.34e-08	7.78e-06	30	molecular_function
SI vs SD32	GO:0004675	transmembrane receptor protein serine/threonine kinase activity	57/1967	820/61756	4.99e-08	1.11e-05	57	molecular_function
SI vs SD32	GO:0007166	cell surface receptor signaling pathway	42/1816	536/58683	5.47e-08	1.98e-05	42	biological_process
SI vs SD32	GO:0030247	polysaccharide binding	44/1967	585/61756	1.92e-07	3.19e-05	44	molecular_function
SI vs SD32	GO:0002229	defense response to oomycetes	27/1816	295/58683	6.6e-07	0.000179	27	biological_process
SI vs SD32	GO:0015333	peptide:proton symporter activity	25/1967	267/61756	1.86e-06	0.000206	25	molecular_function
SI vs SD32	GO:0010942	positive regulation of cell death	20/1816	190/58683	2.16e-06	0.000469	20	biological_process
SI vs SD32	GO:0010726	positive regulation of hydrogen peroxide metabolic process	16/1816	137/58683	5.79e-06	0.00105	16	biological_process
SI vs SD32	GO:2000214	regulation of proline metabolic process	5/1816	11/58683	1.12e-05	0.00173	5	biological_process
SI vs SD32	GO:0034007	S-linalool synthase activity	7/1967	29/61756	2.77e-05	0.00263	7	molecular_function
SI vs SD32	GO:0035251	UDP-glucosyltransferase activity	17/1967	179/61756	6.56e-05	0.00545	17	molecular_function
SI vs SD32	GO:0043693	monoterpene biosynthetic process	8/1816	44/58683	5.44e-05	0.00738	8	biological_process
